# Supplementary material for: Benefit–Risk Assessment of the French Surveillance Protocol of Apparently Healthy Biting Dogs and Cats for Human Rabies Prevention
Source: Vet Sci. 2021 Jul 13;8(7):132. doi: 10.3390/vetsci8070132 (PMC8309990; doi:10.3390/vetsci8070132)
Supplement: Supplementary file 1 [file vetsci-08-00132-s001.zip]

Archive with 1 entries (1 files):
- vetsci-1254204-supplementary.pdf
